# Supplementary material for: Maturation of HIV-1 neutralizing antibodies in a germinal center conditional expression mouse model
Source: PLoS Pathog. 2026 Jun 22;22(6):e1014373. doi: 10.1371/journal.ppat.1014373 (PMC13313368; doi:10.1371/journal.ppat.1014373)
Supplement: S1 Table — (A) HC conditional expression cassette. The variable regions of IA-VRC01HC and GL-VRC01HC are in red and blue respectively. 100 bp of genomic sequences flanking the expression cassette are shown in italic. (B) LC conditional expression cassette. The variable regions of IA-VRC01LC and GL-VRC01LC are in red and blue respectively. 100 bp of genomic sequences flanking the expression cassette are shown in italic. (C) Mini-AID-cre transgene. The coding region for the cre cDNA is in red. 100 bp of genomic sequences flanking the mini-AID-cre transgene are shown in italic. (XLSX) [file ppat.1014373.s010.xlsx]

## Sheet: Sheet1
S1 Table. Sequences of VRC01HC and LC conditional expression cassette and mini-AID-cre
A. VRC01HC conditional cassette	CATCACAGACCTTTCTCCATAGTTGATAACTCAGACACAAGTGAATGACAGATGGACCTCCATCTACTCTTATTTTAAAAAGAAGACAAACCCCACAGGCTCGAGCCTGCATCCCTGGAATGAATCCTACTTGATCATGATGGATGATCATTTTCATATATTCTTGGATTCAGTTAGCAAGAATTTTATAGAATATTTTTACATCAATATTCCTAACGAAAATTGGTATAAAGTTCTCTTTCGTTGTTGAGTCTTTATGTGATTTAGGTATCAGAGTAATTGTGGCTTCATAGAATGAATTGGGTAGAGTACCTTCTGTTTCTATTTGTGAAATAGATTGAGGAGAATTGAATTAGGTCTCCTTTGAAACTCTGTTGGAACTCTGCACTAAACCATCTA…
B. VRC01LC conditional cassette	TAATATTTAGTATTATATACATTAATAATAAAATACATTATCTTCTAAGAATTGAAGTCTCAACTATGAAAATCAGCAGTTCTCTGTCAGAGAAGCCCAACTGCAGAGACCTGGAAAAGCAAACAATGAGCATAAGCTGAGGAGGAGGGAATTGTCCATCTTTCCTTCATCCTCCCTATTTCCTCACTTCTGTCTTTCTCATTCTTTCTTCTTTCCCCTTCCTCCCTTCCATGGTTCTTCTCTGCCTCTTCTTCCTTCCTCCTCCTTCTCCCTCCTATCTTCTTATTCTCCACATTTCAATGTGTCTAATTATTTCTTCTTATCATAAGTATTCTTACAACATTATTTTCATGTGTAATTAAAATACTACTATGTCATGTCAAACCATAAAATCTTGCT…
C. Mini-AID-cre	AAAAAAAGAAAAAGACTCAACATCTACATGGATAGCAGGTACGCTTTTGCCACAGACCACGTCCATGAGGCCATATATCAACAGAGGAGTCTACTGACGTCATGAGCGTAGAGGTCAGTGGACAACTTGCATGAATTGGTTCACTCCCCCTACCATGTGGGTCCTGGGATGGAGCTCAAGGTGGTTTCCAACTCTTGACAATCCTCCTGCCTCAACCTCCAGGCTGCTAGGATTAGTCACCACACTCAGTTTGAAGCCTTTTAATTTCATAGTATTCCATTTGAAAATTCTTTTTTTCTTTCAAACCTGCCTGCTGGCCTTGAATTCAACACGAGGCAGAAGATGGCCTTGAACTCTCAATCCTCCTGCCTCCACCTCCCCGTAGACCTAAGCTTTTGA…
