# Supplementary material for: Maturation of HIV-1 neutralizing antibodies in a germinal center conditional expression mouse model
Source: PLoS Pathog. 2026 Jun 22;22(6):e1014373. doi: 10.1371/journal.ppat.1014373 (PMC13313368; doi:10.1371/journal.ppat.1014373)
Supplement: S2 Table — The primer site is highlighted in red, and the restriction sites in S3 Fig are underlined. (XLSX) [file ppat.1014373.s011.xlsx]

## Sheet: Sheet1
S2 Table. Sequences of sc-RT-PCR products of GL-VRC01 and IA-VRC01
A. GL-VRC01HC-Cm	TGGACCTGGAGGATCCTCTTCTTGGTGGCAGCAGCCACAGGAGCCCACTCCCAGGTGCAGCTGGTGCAGTCTGGGGCTGAGGTGAAGAAGCCTGGGGCCTCAGTGAAGGTCTCCTGCAAGGCTTCTGGATACACCTTCACCGGCTACTATATGCACTGGGTGCGACAGGCCCCTGGACAAGGGCTTGAGTGGATGGGATGGATCAACCCTAACAGTGGTGGCACAAACTATGCACAGAAGTTTCAGGGCAGGGTCACCATGACCAGGGACACGTCCATCAGCACAGCCTACATGGAGCTGAGCAGGCTGAGATCTGACGACACGGCCGTGTATTACTGTGCGAGAGATAGGACTGGGAACGACTGGTACTTCGATGTCTGGGGCGCAGGGACCACGGTC…
B. IA-VRC01HC-Cm	TGGACCTGGAGGATCCTCTTCTTGGTGGCAGCAGCCACAGGAGCCCACTCCCAGGTGCAGCTGGTACAGTCTGGGGCTGAGGTGATGAAGCCTGGGGCCTCTTTGAGGGTCTCCTGCAAGACGTCTGGATACACCTTCACCGCCTACTATATACAGTGGTTGCGACAGGCCCCTGGACAAGGGCTTGAGTGGATGGGATGGATCAACCCTTTCAGAGGTGGTGTAAATTATCCACGGAAATTTCAGGGCAGGGTCACCATGACCAGGGACACGTCCATCAGCACAGCCTACATGGAGTTGCGCAGTCTGAGATCTGACGACACGGCCGTGTATTATTGTGCGAGAGATAGGACTGGGAACGACTGGTATTTCGATGTCTGGGGCGCAGGGACCACGGTC…
C. GL-VRC01HC-Cg1	TGGACCTGGAGGATCCTCTTCTTGGTGGCAGCAGCCACAGGAGCCCACTCCCAGGTGCAGCTGGTGCAGTCTGGGGCTGAGGTGAAGAAGCCTGGGGCCTCAGTGAAGGTCTCCTGCAAGGCTTCTGGATACACCTTCACCGGCTACTATATGCACTGGGTGCGACAGGCCCCTGGACAAGGGCTTGAGTGGATGGGATGGATCAACCCTAACAGTGGTGGCACAAACTATGCACAGAAGTTTCAGGGCAGGGTCACCATGACCAGGGACACGTCCATCAGCACAGCCTACATGGAGCTGAGCAGGCTGAGATCTGACGACACGGCCGTGTATTACTGTGCGAGAGATAGGACTGGGAACGACTGGTACTTCGATGTCTGGGGCGCAGGGACCACGGTC…
D. IA-VRC01HC-Cg1	TGGACCTGGAGGATCCTCTTCTTGGTGGCAGCAGCCACAGGAGCCCACTCCCAGGTGCAGCTGGTACAGTCTGGGGCTGAGGTGATGAAGCCTGGGGCCTCTTTGAGGGTCTCCTGCAAGACGTCTGGATACACCTTCACCGCCTACTATATACAGTGGTTGCGACAGGCCCCTGGACAAGGGCTTGAGTGGATGGGATGGATCAACCCTTTCAGAGGTGGTGTAAATTATCCACGGAAATTTCAGGGCAGGGTCACCATGACCAGGGACACGTCCATCAGCACAGCCTACATGGAGTTGCGCAGTCTGAGATCTGACGACACGGCCGTGTATTATTGTGCGAGAGATAGGACTGGGAACGACTGGTATTTCGATGTCTGGGGCGCAGGGACCACGGTC…
E. GL-VRC01LC-Ck	TTCCTCCTGCTACTCTGGCTCCCAGATACCACCGGAGAAATTGTGTTGACGCAGTCTCCAGGCACCCTGTCTTTGTCTCCAGGGGAAAGAGCCACCCTCTCCTGCAGGGCCAGTCAGAGTGTTAGCAGCAGCTACTTAGCCTGGTACCAGCAGAAACCTGGCCAGGCTCCCAGGCTCCTCATCTATGGTGCATCCAGCAGGGCCACTGGCATCCCAGACAGGTTCAGTGGCAGTGGGTCTGGGACAGACTTCACTCTCACCATCAGCAGACTGGAGCCTGAAGATTTTGCAGTGTATTACTGTCAGCAGTATGAATTCTTCGGCCAAGGGACCAAGGTGCAGGTGGACATCAAACGGGCTGATGCTGCACCAACTGTATCCATCTTCCCACCATCCAGT…
F. IA-VRC01LC-Ck	TTCCTCCTGCTACTCTGGCTCCCAGATACCACCGGAGAAATTGTGTTGACGCAGTCTCCAGGAACCCTGTCTTTGTCTCCAGGGGAAAGAGCCATCCTCTCCTGCAGGGCCAGTCAGAGTGTTAGCAGCAACTCCTTAGCCTGGTACCAGCAGAAACCTGGCCAGGCTCCCAGGCTCCTCATCTTTGATGCATCCAGCAGGGCCACTGGCATCCCAGACAGGTTCAGTGGCAGTGGGTCTGGGACAGACTTCACTCTCACCATCAGCAGACTGGAGCCTGAAGATTTTGCAGTGTATTTCTGTCAACAGTATGAATTCTTCGGCCAAGGGACCAAGGTGCAGGTGGACATCAAACGGGCTGATGCTGCACCAACTGTATCCATCTTCCCACCATCCAGT…
