# Supplementary material for: Maturation of HIV-1 neutralizing antibodies in a germinal center conditional expression mouse model
Source: PLoS Pathog. 2026 Jun 22;22(6):e1014373. doi: 10.1371/journal.ppat.1014373 (PMC13313368; doi:10.1371/journal.ppat.1014373)
Supplement: S4 Table — (XLSX) [file ppat.1014373.s013.xlsx]

## Sheet: Sheet1
S4 Table. Flow cytometry antibodies
Marker	Fluorophore	Clone	Vendor
Thy1.2	PE	53-2.1	BD Pharmingen
B220	FITC	RA3-6B2	eBioscience
B220	BV605	RA3-6B2	Biolegend
B220	BV711	RA3-6B2	Biolegend
IgM	PE	11/41	eBioscience
IgD	APC	11-26c.2a	Biolegend
Igl	PE	RML-12	Biolegend
Igk	biotin	RMK-12	Biolegend
IgG1	PE/Cy7	RMG1-1	Biolegend
CD93	APC	AA4.1	Biolegend
CD23	PE/Cy7	B3B4	Biolegend
CD21	PerCP/Cy5.5	7E9	Biolegend
CD45.1	APC	A20	Biolegend
GL7	PE	GL7	Biolegend
CD38	APC	90	Invitrogen
CD38	PerCP/Cy5.5	90	Biolegend
CD95	PE/Cy7	Jo2	BD Pharmingen
Streptavidin	APC	N/A	Biolegend
Streptavidin	PE	N/A	SouthernBiotech
Sytox blue	N/A	N/A	Invitrogen
